# Supplementary material for: DNA Damage Response Network and Intracellular Redox Status in the Clinical Outcome of Patients with Lung Cancer
Source: Cancers (Basel). 2024 Dec 18;16(24):4218. doi: 10.3390/cancers16244218 (PMC11726754; doi:10.3390/cancers16244218)
Supplement: Supplementary file 1 [file cancers-16-04218-s001.zip]

Archive with 1 entries (1 files):
- cancers-3362499-supplementary.pdf
